# Supplementary material for: Cancer cell line specific co-factors modulate the FOXM1 cistrome
Source: Oncotarget. 2017 Aug 24;8(44):76498–515. doi: 10.18632/oncotarget.20405 (PMC5652723; doi:10.18632/oncotarget.20405)
Supplement: Supplementary file 2 [file oncotarget-08-76498-s002.xlsx]

## Sheet: Targent_allChIP
Supplementary Table 1. The target genes of FOXM1 identified in each ChIP-seq experiment.
	Cell.Line	ChIP-seq ID	Target genes
	ECC-1	SRR577922	KIF2C, GPSM2, CENPF, ESPN, CDC20, CYR61, TTF2, LOC100506810, SFPQ, NBPF1, ESPNP, HP1BP3, SNIP1, C1orf168, KIF14, HES2, MIR4252, CROCCP2, TACSTD2, S100A10, S100A2, UBE2T, MIR135B, NUCKS1, C1orf186, LINC01127, CKAP2L, CALM2, HES1, LINC00501, SNORD2, EIF4A2, CLDN16, TRIM59, ZNF718, CCNG2, SCLT1, MAD2L1, CCNA2, NEURL1B, CCNB1, KIF20A, CXXC5, NDST1, FGF18, ZNF608, FAT2, NUDCD2, HIST1H2AC, MRPS18B, MDC…
		SRR577923	KIF2C, GPSM2, SEC22B, CENPF, CDC20, CYR61, LOC100506810, NBPF1, ESPNP, HP1BP3, SNIP1, MIR4252, CROCCP2, S100A10, UBE2T, MIR135B, NUCKS1, C1orf186, LINC01127, CKAP2L, CALM2, MIR663B, HES1, LINC00501, CLDN16, MIR570, TRIM59, ZNF718, SCLT1, CCNA2, NEURL1B, CCNB1, KIF20A, CXXC5, NDST1, FGF18, FAT2, NUDCD2, MRPS18B, MDC1, OSTCP1, LINC00035, RAD21-AS1, RAD21, MIR3610, LINC00963, ANXA1, TUBB4B, TNC, KIF…
	GM12878	SRR577673	RNU11, LOC284648, LOC100506810, FAM129A, C1orf200, LAPTM5, LOC400958, LINC00309, DUSP2, GPR55, BHLHE40, GPR15, MIR567, RFTN1, CD80, LINC00886, EGOT, PA2G4P4, TRIM59, TLR1, TIFA, LOC728175, MZB1, LOC285627, LY86, HIST1H4A, HIST1H3A, HIST1H2AC, HIST1H4E, HIST1H2BF, HIST1H2BI, HIST1H2AE, HIST1H4I, HIST1H2AG, HIST1H2AH, MIR3143, HIST1H2BM, HIST1H3H, HIST1H2BO, HIST1H2AL, MRPS18B, TUBB, TNF, MDC1, LOC…
		SRR577674	RNU11, HIST2H2AC, LOC284648, LAPTM5, LOC440600, HIST2H2AB, HIST2H2BE, NUCKS1, RNU4ATAC, PCBP1-AS1, LOC400958, DUSP2, GPR55, BHLHE40, GPR15, EIF4A2, RFTN1, LINC00886, TRIM59, IRF2, TLR1, TIFA, LOC728175, CCNB1, MIR4461, LOC100652758, LY86, HIST1H2AC, HIST1H4E, HIST1H1E, HIST1H2BF, HIST1H2AE, HIST1H4I, HIST1H2AG, HIST1H2AH, HIST1H2BM, HIST1H2BO, HIST1H2AL, MRPS18B, HLA-DRA, RPS12, HIST1H1C, HIST1H2…
	HEK293	SRR1534936	KIF2C, GPSM2, SEC22B, CENPF, CDC20, LOC100506810, COX20, NBPF1, HP1BP3, NUCKS1, CKAP2L, CALM2, MIR663B, TRIM59, CCNA2, NEURL1B, CCNB1, KIF20A, MRPS18B, TUBB, MDC1, CDCA2, KIF11, FANK1, GPRIN2, LOC100996758, HNRNPA1P33, RNF26, CDKN1B, TUBA1C, GAS2L3, PARPBP, CCDC85C, CKB, TARSL2, CCNF, PLK1, PAGR1, ARL6IP1, LINC00273, PRR11, RPL23A, KANSL1-AS1, KPNA2, UBALD2, TOP2A, HOXB7, HOXB6, ROCK1P1, ZADH2, Z…
		SRR1534937	SEC22B, CENPF, LOC100506810, NBPF1, HP1BP3, NUCKS1, CALM2, MIR663B, TRIM59, NEURL1B, CCNB1, KIF20A, MRPS18B, MDC1, HIST1H3B, KIF11, FANK1, GPRIN2, LOC100996758, HNRNPA1P33, CDKN1B, TUBA1C, PARPBP, CKB, TARSL2, PLK1, PAGR1, ARL6IP1, LINC00273, PRR11, KANSL1-AS1, KPNA2, UBALD2, TOP2A, MIR10A, HOXB4, HOXB7, HOXB6, HOXB5, HOXB9, HOXB8, ROCK1P1, ZNF223, CEBPA-AS1, RBM42, KMT2B, ZBTB32, LIN37, OVOL3, T…
	HeLa	SRR1045855	KIF2C, GPSM2, CENPF, RNU11, CYR61, HIST2H2AC, GBAP1, HP1BP3, ID3, SNORA16A, SNHG12, MIR5087, HIST2H2AB, HIST2H2BE, S100A6, SNORD75, GAS5, SNORD74, NUCKS1, RHOB, RNU4ATAC, PRSS56, ALPI, CKAP2L, CALM2, MIR663B, EIF4A2, TM4SF1, TRIM59, CCNA2, CCNB1, KIF20A, IK, MIR3655, RPL37, NUDCD2, DUSP1, TFAP2A-AS1, HIST1H4A, HIST1H3A, HIST1H2AC, HIST1H4E, HIST1H4C, HIST1H1E, HIST1H2BF, HIST1H2BI, HIST1H2BH, HIS…
		SRR1045856	KIF2C, GPSM2, CENPF, RNU11, CYR61, HIST2H2AC, GBAP1, HP1BP3, ID3, SNORA16A, SNHG12, MIR5087, HIST2H2AB, HIST2H2BE, SNORD75, SNORD76, GAS5, SNORD74, NUCKS1, RNU4ATAC, PRSS56, CKAP2L, CALM2, MIR663B, TM4SF1, TRIM59, CCNA2, CCNB1, KIF20A, IK, MIR3655, NUDCD2, DUSP1, TFAP2A-AS1, HIST1H4A, HIST1H3A, HIST1H2AC, HIST1H4E, HIST1H4C, HIST1H1E, HIST1H2BF, HIST1H2BI, HIST1H2BH, HIST1H3E, HIST1H2AE, HIST1H4I…
	MCF-7	SRR2390493	AP4B1-AS1, SEC22B, PRMT6, DCLRE1B, PHTF1, NBPF1, BCL2L15, RSBN1, BCAS2, NRAS, S100A10, NUCKS1, MIR4429, MIR663B, C3orf49, MIR548A2, ADAMTS9-AS2, C3orf14, LINC00698, SNTN, THOC7-AS1, PRICKLE2-AS2, PSMD6-AS2, PRICKLE2-AS1, PRICKLE2-AS3, ADAMTS9, PRICKLE2, LINC00994, ZNF718, HIST1H2BI, HIST1H3G, GRHL2, MIR1204, MIR1208, FOXA1, LINC00273, PPM1D, PRR11, MIR21, CA4, C17orf64, C17orf82, TBX2, TBX4, KPNA…
		SRR2390494	AP4B1-AS1, SEC22B, PRMT6, DCLRE1B, PHTF1, NBPF1, BCL2L15, RSBN1, BCAS2, NRAS, S100A10, MIR663B, C3orf49, MIR548A2, ADAMTS9-AS2, C3orf14, LINC00698, SNTN, THOC7-AS1, PRICKLE2-AS2, PSMD6-AS2, PRICKLE2-AS1, PRICKLE2-AS3, SYNPR-AS1, ADAMTS9, PRICKLE2, LINC00994, ZNF718, FOXA1, LINC00273, PPM1D, PRR11, MIR21, CA4, C17orf64, C17orf82, TBX2, TBX4, BRIP1, USP32, RNFT1, HEATR6, MIR4737, LOC645638, LOC6536…
		SRR2390496	AP4B1-AS1, SEC22B, PRMT6, DCLRE1B, PHTF1, NBPF1, BCL2L15, RSBN1, BCAS2, NRAS, MIR663B, C3orf49, MIR548A2, ADAMTS9-AS2, C3orf14, LINC00698, SNTN, THOC7-AS1, PRICKLE2-AS2, PSMD6-AS2, PRICKLE2-AS1, PRICKLE2-AS3, ADAMTS9, PRICKLE2, LINC00994, FOXA1, LINC00273, PPM1D, PRR11, MIR21, CA4, C17orf64, C17orf82, TBX2, TBX4, BRIP1, USP32, MIR301A, RNFT1, HEATR6, MIR4737, LOC645638, LOC653653, SCARNA20, NACA2…
		SRR567275	SEC22B, DCLRE1B, TTF2, RSBN1, NUCKS1, MIR4429, C3orf49, MIR548A2, ADAMTS9-AS2, C3orf14, THOC7-AS1, PRICKLE2-AS2, PSMD6-AS2, PRICKLE2-AS1, PRICKLE2-AS3, ADAMTS9, PRICKLE2, LINC00994, PA2G4P4, TRIM59, CCNB1, CAP2, HIST1H2BI, HIST1H3G, GRHL2, NACAP1, MIR1204, MIR1208, MIR3610, RNF26, RPL13AP20, TUBA1C, LINC00592, MIR135A2, C12orf80, DYNLL1-AS1, FREM2, FOXA1, ARL6IP1, PPM1D, MIR548W, PRR11, MTRNR2L1,…
		SRR567277	SEC22B, LOC643355, DCLRE1B, BCAS2, NRAS, NUCKS1, MIR663B, C3orf49, MIR548A2, ADAMTS9-AS2, THOC7-AS1, PRICKLE2-AS2, PSMD6-AS2, PRICKLE2-AS1, PRICKLE2-AS3, ADAMTS9, PRICKLE2, FEZF2, LINC00994, MIR4461, LINC00273, PPM1D, PRR11, MTRNR2L1, MIR21, CA4, C17orf64, C17orf82, TBX2, TBX4, MRC2, KPNA2, BRIP1, USP32, RNFT1, HEATR6, MIR4737, LOC645638, LOC653653, SCARNA20, NACA2, PECAM1, ROCK1P1, ARFGEF2, DOK5…
		SRR567284	SEC22B, PRMT6, LOC643355, DCLRE1B, TTF2, BCL2L15, RSBN1, BCAS2, NRAS, NUCKS1, MIR663B, C3orf49, MIR548A2, ADAMTS9-AS2, C3orf14, LINC00698, THOC7-AS1, PRICKLE2-AS2, PSMD6-AS2, PRICKLE2-AS1, PRICKLE2-AS3, ADAMTS9, PRICKLE2, LINC00994, MYC, MIR1207, LINC00273, PPM1D, PRR11, MIR21, CA4, C17orf64, C17orf82, TBX2, TBX4, BRIP1, USP32, MIR301A, RNFT1, HEATR6, MIR4737, LOC645638, LOC653653, SCARNA20, NACA…
		SRR567287	AP4B1-AS1, SEC22B, PRMT6, LOC643355, DCLRE1B, TTF2, BCL2L15, RSBN1, BCAS2, NRAS, NUCKS1, MIR663B, C3orf49, MIR548A2, ADAMTS9-AS2, C3orf14, LINC00698, SNTN, THOC7-AS1, PRICKLE2-AS2, PSMD6-AS2, PRICKLE2-AS1, PRICKLE2-AS3, SYNPR-AS1, ADAMTS9, PRICKLE2, LINC00994, TRIM59, ARL6IP1, LINC00273, PPM1D, PRR11, MIR21, CA4, C17orf64, C17orf82, TBX2, TBX4, KPNA2, BRIP1, USP32, MIR301A, RNFT1, HEATR6, MIR4737…
		SRR577748	DCLRE1B, HIST2H2AC, ANXA9, GPR37L1, RSBN1, BCAS2, S100A10, NUCKS1, MIR4429, MIR548A2, ADAMTS9-AS2, THOC7-AS1, PRICKLE2-AS2, PSMD6-AS2, PRICKLE2-AS1, PRICKLE2-AS3, ADAMTS9, PRICKLE2, LINC00994, TRIM59, NEURL1B, CCNB1, MIR1204, MIR1208, RAD21, MIR3610, TUBA1C, FOXA1, PPM1D, PRR11, MIR21, CA4, C17orf64, C17orf82, TBX2, TBX4, KPNA2, TSEN54, BRIP1, USP32, RNFT1, HEATR6, MIR4737, LOC645638, LOC653653, …
		SRR577749	PRMT6, DCLRE1B, RSBN1, BCAS2, NRAS, S100A10, NUCKS1, MIR4429, C3orf49, MIR548A2, ADAMTS9-AS2, C3orf14, THOC7-AS1, PRICKLE2-AS2, PSMD6-AS2, PRICKLE2-AS1, PRICKLE2-AS3, ADAMTS9, PRICKLE2, LINC00994, MIR1208, MIR135A2, LINC00273, PPM1D, MIR548W, PRR11, MIR21, CA4, C17orf64, C17orf82, TBX2, TBX4, BRIP1, USP32, MIR301A, RNFT1, HEATR6, MIR4737, LOC645638, LOC653653, SCARNA20, NACA2, PECAM1, ROCK1P1, AR…
	MDA-MB-231	SRR567279	KIF2C, GPSM2, CENPF, HP1BP3, NUCKS1, PCBP1, PCBP1-AS1, CKAP2L, CALM2, MIR663B, H1FX-AS1, LINC00886, H1FX, CCNA2, NEURL1B, CCNB1, MIR4461, HIST1H2AG, MRPS18B, KIFC1, MDC1, HIST1H4B, HIST1H3B, HIST1H3G, HIST1H2BJ, EEF1A1, LOC646329, CDCA2, RAD21-AS1, MFSD3, KCTD9, REEP4, RAD21, MIR3610, MIR661, RECQL4, TUBB4B, ARHGEF39, ZBTB5, KIF11, FANK1, VIM, MALAT1, LRP4-AS1, NEAT1, RNF26, KIF18A, FOSL1, POLR2L…
		SRR567281	KIF2C, CENPF, HP1BP3, NUCKS1, PCBP1-AS1, CKAP2L, CALM2, CCNA2, CCNB1, MIR4461, KIF20A, MRPS18B, HIST1H3G, EEF1A1, MIR29B1, MIR29A, LOC646329, CDCA2, RAD21-AS1, RAD21, MIR3610, TUBB4B, FANK1, VIM, MALAT1, RNF26, KIF18A, H2AFX, DPAGT1, NCAPD2, PTMS, TUBA1C, DYNLL1-AS1, CCNB2, PLK1, MT2A, ARL6IP1, PRR11, MTRNR2L1, KPNA2, UBALD2, CEP192, ROCK1P1, TPX2, FAM83D, SNORD12C, MIR3194, CENPB, OSER1, ZNFX1, …
	SK-N-SH	SRR577710	GPSM2, SEC22B, CENPF, CYR61, LOC100506810, NBPF1, HP1BP3, TCTEX1D4, NUCKS1, EMILIN1, FOSL2, LINC01126, MIR1245A, ZFP36L2, CALM2, MIR663B, MIR1245B, MPP4, LOC152225, TRIM59, ZNF718, CCNA2, NEURL1B, CCNB1, MIR4461, KIF20A, HIST1H2BI, HIST1H3E, HIST1H3G, FSCN1, C7orf69, COPS6, SERPINE1, TNRC18, IGF2BP3, TWIST1, PPP1R35, KMT2E-AS1, LOC646329, LINC00963, VIM, MALAT1, NEAT1, RNF26, FOSL1, LOC100126784,…
		SRR577711	KIF2C, GPSM2, SEC22B, CENPF, CYR61, LOC100506810, NBPF1, HP1BP3, UBE2T, NUCKS1, EMILIN1, FOSL2, LINC01126, MIR1245A, CKAP2L, FLJ31356, ZFP36L2, CALM2, MIR663B, MIR1245B, MPP4, LOC152225, TRIM59, ZNF718, SCLT1, CCNA2, NEURL1B, CCNB1, MIR4461, KIF20A, HIST1H2BI, HIST1H3E, MRPS18B, MDC1, HIST1H4B, HIST1H3G, SERPINE1, TNRC18, IGF2BP3, TWIST1, KBTBD2, EGFR-AS1, MIR25, MIR93, MIR106B, PPP1R35, KMT2E-AS…
	U2OS	SRR500261	CDC20, NBPF1, ESPNP, MIR663B, MIR570, MAFK, FSCN1, TTYH3, AP5Z1, TNRC18, MIR339, INTS1, MICALL2, FTSJ2, BRAT1, ACTB, FBXL18, FAM220A, PVT1, ZHX2, DENND3, MIR4472-1, GLI4, ZNF696, RHPN1, EXOSC4, MAF1, CYC1, GPAA1, CPSF1, MIR5194, GPR20, ARC, SLURP1, LOC100133669, RHPN1-AS1, PARP10, DGAT1, RECQL4, FOXH1, FANK1, GPRIN2, LOC100996758, HNRNPA1P33, MIR4505, LINC00273, MIR548W, PRR11, KCNJ18, MTRNR2L1, …
		SRR500262	KIF2C, GPSM2, CENPF, CDC20, NBPF1, HP1BP3, NUCKS1, CKAP2L, CALM2, MIR663B, NEURL1B, CCNB1, MRPS18B, MAFK, MIR4648, TTYH3, CDCA2, RAD21-AS1, GLI4, TIGD5, EXOSC4, MAF1, CYC1, GPAA1, KIAA1875, MFSD3, LRRC24, C8orf82, RAD21, MIR3610, ARC, MIR661, RECQL4, TUBB4B, ZBTB5, FAM166A, FANK1, GPRIN2, LOC100996758, HNRNPA1P33, LRP4-AS1, RNF26, KIF18A, PTMS, LAG3, TUBA1C, DYNLL1-AS1, RB1, LINC00441, MZT1, MIR4…
