# Supplementary material for: Cancer cell line specific co-factors modulate the FOXM1 cistrome
Source: Oncotarget. 2017 Aug 24;8(44):76498–515. doi: 10.18632/oncotarget.20405 (PMC5652723; doi:10.18632/oncotarget.20405)
Supplement: Supplementary file 3 [file oncotarget-08-76498-s003.xlsx]

## Sheet: co-factor_all_chIP
Supplementary Table 2. The co-factors of FOXM1 identified in each cell line.
	Cell_Line	ChIP-seq	Co-factor	Eval	Pval
	ECC-1	SRR577922	PAX5	2e-12	3.1e-15
		SRR577922	ZKSC1	7.7e-12	1.2e-14
		SRR577922	BPTF	0.00014	2.1e-07
		SRR577922	CENPB	0.0007	1.1e-06
		SRR577922	FOXO1	0.015	2.4e-05
		SRR577922	SRY	0.019	2.9e-05
		SRR577922	MEF2D	0.038	5.9e-05
		SRR577922	ARI5B	6.4	0.0099
		SRR577922	SOX5	0.06	9.4e-05
		SRR577922	ZBTB6	0.063	9.8e-05
		SRR577922	FUBP1	0.074	0.00012
		SRR577922	NR1I3	0.11	0.00017
		SRR577922	NR1I2	4.6	0.0072
		SRR577922	FOXJ3	0.27	0.00042
		SRR577922	PIT1	0.27	0.00042
		SRR577922	FOXO4	0.4	0.00062
		SRR577922	SMAD4	0.77	0.0012
		SRR577922	RHXF1	0.85	0.0013
		SRR577922	FOXA1	0.98	0.0015
		SRR577922	IRF8	1.5	0.0023
		SRR577922	FIGLA	1.8	0.0028
		SRR577922	ATF2	2.6	0.0041
		SRR577922	PAX2	2.7	0.0042
		SRR577922	HIC2	2.7	0.0042
		SRR577922	TGIF1	3.2	0.0051
		SRR577922	MAFG	3.4	0.0053
		SRR577922	HXB13	3.5	0.0055
		SRR577922	FOXB1	3.5	0.0055
		SRR577922	HLF	3.6	0.0055
		SRR577922	FOXD3	3.6	0.0056
		SRR577922	SOX21	3.7	0.0057
		SRR577922	HAND1	3.8	0.0059
		SRR577922	NDF2	4.1	0.0064
		SRR577922	COT2	6.1	0.0094
		SRR577923	STA5A	2.9e-07	4.4e-10
		SRR577923	STA5B	1.6e-05	2.5e-08
		SRR577923	STAT4	4.3e-05	6.7e-08
		SRR577923	STAT3	0.0048	7.5e-06
		SRR577923	STAT1	0.0052	8.2e-06
		SRR577923	ZN639	0.23	0.00035
		SRR577923	CENPB	7e-05	1.1e-07
		SRR577923	BPTF	0.021	3.2e-05
		SRR577923	FEV	0.091	0.00014
		SRR577923	ETV4	1.6	0.0025
		SRR577923	ELF3	0.092	0.00014
		SRR577923	ELF5	1.6	0.0025
		SRR577923	FOXF1	5.2	0.0082
		SRR577923	FLI1	0.12	0.00019
		SRR577923	ETS1	3.3	0.0051
		SRR577923	ZKSC1	0.22	0.00034
		SRR577923	HSF1	0.5	0.00078
		SRR577923	HXC13	0.54	0.00084
		SRR577923	HXA13	1.7	0.0027
		SRR577923	NR1I2	0.82	0.0013
		SRR577923	NR1I3	1.3	0.0021
		SRR577923	VDR	4.8	0.0074
		SRR577923	FOXA1	0.84	0.0013
		SRR577923	ZSC16	1	0.0016
		SRR577923	NKX32	1	0.0016
		SRR577923	RFX3	1	0.0016
		SRR577923	ZN384	1.9	0.0029
		SRR577923	NKX25	4.4	0.0069
		SRR577923	SMRC1	4.5	0.007
		SRR577923	COT1	6.1	0.0095
	GM12878	SRR577673	CTCFL	1.8e-30	2.8e-33
		SRR577673	EPAS1	4.5e-23	7.1e-26
		SRR577673	BPTF	1.4e-21	2.1e-24
		SRR577673	EGR3	3.8e-19	5.9e-22
		SRR577673	ZKSC1	1.3e-17	2e-20
		SRR577673	FUBP1	1.3e-15	2e-18
		SRR577673	FOXO1	2.2e-15	3.5e-18
		SRR577673	ZBTB6	2.4e-15	3.8e-18
		SRR577673	FOXG1	2.3e-14	3.5e-17
		SRR577673	PAX5	6.6e-14	1e-16
		SRR577673	FOXO4	7.9e-14	1.2e-16
		SRR577673	BRCA1	1.8e-11	2.8e-14
		SRR577673	KLF3	2.6e-11	4e-14
		SRR577673	FOXD3	8.4e-11	1.3e-13
		SRR577673	WT1	5.5e-10	8.6e-13
		SRR577673	CTCF	2.2e-08	3.5e-11
		SRR577673	SOX4	2.6e-08	4.1e-11
		SRR577673	FOXJ3	9.2e-08	1.4e-10
		SRR577673	TLX1	3.5e-07	5.4e-10
		SRR577673	FOXO3	5.9e-07	9.2e-10
		SRR577673	THA	8.3e-07	1.3e-09
		SRR577673	STAT2	2.8e-06	4.4e-09
		SRR577673	SRY	4.6e-06	7.2e-09
		SRR577673	FOXK1	9.3e-06	1.5e-08
		SRR577673	TGIF1	1.6e-05	2.5e-08
		SRR577673	FOXJ2	3.7e-05	5.7e-08
		SRR577673	VDR	0.00014	2.2e-07
		SRR577673	NR1I3	0.019	2.9e-05
		SRR577673	NR1I2	0.063	9.9e-05
		SRR577673	IRF3	0.00018	2.7e-07
		SRR577673	NFAC4	0.00027	4.1e-07
		SRR577673	MEF2D	0.00032	5e-07
		SRR577673	MEF2B	0.0013	2e-06
		SRR577673	MEF2A	0.0058	9e-06
		SRR577673	MEF2C	0.012	1.9e-05
		SRR577673	MAFG	0.00035	5.5e-07
		SRR577673	RREB1	0.00037	5.7e-07
		SRR577673	RARA	0.00037	5.8e-07
		SRR577673	THA	0.097	0.00015
		SRR577673	PPARA	2.8	0.0043
		SRR577673	ESR2	5.3	0.0083
		SRR577673	IRX2	0.00039	6.1e-07
		SRR577673	MEIS3	0.0013	2e-06
		SRR577673	KLF12	0.0017	2.7e-06
		SRR577673	FOXM1	0.0025	3.9e-06
		SRR577673	IRF1	0.0026	4.1e-06
		SRR577673	IRF7	0.0034	5.3e-06
		SRR577673	MTF1	0.0051	7.9e-06
		SRR577673	STAT6	0.0051	7.9e-06
		SRR577673	CPEB1	0.0074	1.2e-05
		SRR577673	RARB	0.011	1.8e-05
		SRR577673	FOXO6	0.014	2.2e-05
		SRR577673	RX	0.015	2.3e-05
		SRR577673	LHX4	1.3	0.002
		SRR577673	FOXP2	0.016	2.4e-05
		SRR577673	SMAD4	0.016	2.5e-05
		SRR577673	SMAD2	0.69	0.0011
		SRR577673	ZN384	0.016	2.6e-05
		SRR577673	TEAD4	0.018	2.8e-05
		SRR577673	MSX1	0.022	3.5e-05
		SRR577673	ARNT	0.024	3.7e-05
		SRR577673	TF65	0.028	4.3e-05
		SRR577673	NFKB1	4.8	0.0074
		SRR577673	ARI5B	0.035	5.4e-05
		SRR577673	HXD10	0.038	6e-05
		SRR577673	FOXL1	0.04	6.2e-05
		SRR577673	SOX5	0.046	7.1e-05
		SRR577673	IRF2	0.054	8.4e-05
		SRR577673	HXD11	0.054	8.5e-05
		SRR577673	MSX2	0.062	9.7e-05
		SRR577673	DLX3	1.8	0.0028
		SRR577673	NKX21	0.087	0.00014
		SRR577673	ELF5	0.089	0.00014
		SRR577673	THB	0.091	0.00014
		SRR577673	CENPB	0.1	0.00016
		SRR577673	FOXJ3	0.12	0.00018
		SRR577673	ERR2	0.13	0.00021
		SRR577673	ZBT49	0.16	0.00025
		SRR577673	BC11A	0.16	0.00025
		SRR577673	THAP1	0.18	0.00029
		SRR577673	IRF9	0.19	0.00029
		SRR577673	ATF2	0.22	0.00034
		SRR577673	SRF	0.23	0.00036
		SRR577673	BACH1	0.27	0.00042
		SRR577673	RFX2	0.31	0.00048
		SRR577673	NFAT5	0.37	0.00058
		SRR577673	ZN713	0.39	0.00061
		SRR577673	NFE2	0.4	0.00063
		SRR577673	TWST1	0.43	0.00067
		SRR577673	PO6F2	0.44	0.00068
		SRR577673	ELF3	0.56	0.00087
		SRR577673	HESX1	0.58	0.0009
		SRR577673	SOX10	0.6	0.00094
		SRR577673	IRF8	0.69	0.0011
		SRR577673	SOX13	0.72	0.0011
		SRR577673	PHX2B	0.88	0.0014
		SRR577673	REL	0.92	0.0014
		SRR577673	AP2A	0.94	0.0015
		SRR577673	FOXP3	1	0.0016
		SRR577673	ZBT7B	1	0.0016
		SRR577673	PAX2	1	0.0016
		SRR577673	HSF1	1	0.0016
		SRR577673	HSF2	4.2	0.0066
		SRR577673	PAX5	1.1	0.0018
		SRR577673	AIRE	1.2	0.0018
		SRR577673	NR1I2	1.3	0.0021
		SRR577673	DDIT3	1.4	0.0022
		SRR577673	DLX6	1.5	0.0024
		SRR577673	NR0B1	1.6	0.0024
		SRR577673	BHA15	1.6	0.0025
		SRR577673	THB	1.6	0.0025
		SRR577673	ZKSC3	1.7	0.0027
		SRR577673	HXD4	2	0.0032
		SRR577673	SOX15	2.1	0.0033
		SRR577673	GLIS3	2.2	0.0034
		SRR577673	IRF4	2.4	0.0037
		SRR577673	NANOG	2.7	0.0041
		SRR577673	E2F6	2.7	0.0042
		SRR577673	ELK4	2.8	0.0043
		SRR577673	SOX9	2.9	0.0045
		SRR577673	AP2D	2.9	0.0046
		SRR577673	CDX1	3	0.0046
		SRR577673	RXRB	3	0.0047
		SRR577673	ZFX	3.1	0.0048
		SRR577673	COT2	3.4	0.0054
		SRR577673	ATOH1	3.5	0.0055
		SRR577673	ZN524	3.6	0.0055
		SRR577673	FOXA2	3.6	0.0056
		SRR577673	ATF3	3.8	0.006
		SRR577673	RFX5	3.9	0.0061
		SRR577673	ELF1	4	0.0062
		SRR577673	HXA10	4	0.0063
		SRR577673	TBX15	4.1	0.0064
		SRR577673	ZBT7A	4.7	0.0074
		SRR577673	PITX3	4.9	0.0076
		SRR577673	SP2	5.3	0.0082
		SRR577673	HXB13	5.5	0.0086
		SRR577673	NR2E3	5.5	0.0086
		SRR577674	BPTF	9e-13	1.4e-15
		SRR577674	PAX5	1.9e-12	3e-15
		SRR577674	CTCFL	3.4e-09	5.3e-12
		SRR577674	FOXG1	3.5e-09	5.5e-12
		SRR577674	FOXO4	1.5e-07	2.4e-10
		SRR577674	ZKSC1	4.6e-07	7.1e-10
		SRR577674	FUBP1	1.1e-06	1.8e-09
		SRR577674	TLX1	1.3e-06	2e-09
		SRR577674	FOXO1	2.9e-06	4.6e-09
		SRR577674	FOXJ3	5.1e-06	8e-09
		SRR577674	EGR3	0.00015	2.3e-07
		SRR577674	IRF2	0.00059	9.3e-07
		SRR577674	STAT2	0.006	9.4e-06
		SRR577674	TGIF1	0.00064	9.9e-07
		SRR577674	KLF3	0.0012	1.8e-06
		SRR577674	WT1	0.0017	2.7e-06
		SRR577674	MEIS3	0.0022	3.4e-06
		SRR577674	SOX5	0.0022	3.4e-06
		SRR577674	EPAS1	0.0024	3.7e-06
		SRR577674	CENPB	0.0027	4.2e-06
		SRR577674	HXD10	0.0028	4.4e-06
		SRR577674	ZN384	0.0034	5.3e-06
		SRR577674	HXD11	0.0056	8.8e-06
		SRR577674	SRF	0.0083	1.3e-05
		SRR577674	ZBTB6	0.0086	1.3e-05
		SRR577674	MAFG	0.011	1.7e-05
		SRR577674	SMRC1	3.7	0.0057
		SRR577674	THAP1	0.011	1.7e-05
		SRR577674	CPEB1	0.012	1.9e-05
		SRR577674	FOXK1	0.014	2.2e-05
		SRR577674	CTCF	0.015	2.3e-05
		SRR577674	SRY	0.015	2.4e-05
		SRR577674	FOXO3	0.047	7.3e-05
		SRR577674	IRF3	0.048	7.5e-05
		SRR577674	IRX2	0.063	9.8e-05
		SRR577674	HXB13	0.071	0.00011
		SRR577674	FOXD3	0.084	0.00013
		SRR577674	IRF8	0.09	0.00014
		SRR577674	FOXJ3	0.1	0.00016
		SRR577674	RARA	0.11	0.00017
		SRR577674	ESR2	3.7	0.0057
		SRR577674	COT2	0.11	0.00017
		SRR577674	FOXM1	0.11	0.00018
		SRR577674	BRCA1	0.12	0.00018
		SRR577674	SMAD4	0.15	0.00024
		SRR577674	NFAC4	0.16	0.00025
		SRR577674	FOXJ2	0.17	0.00027
		SRR577674	IRF4	0.22	0.00034
		SRR577674	MAFB	0.26	0.00041
		SRR577674	RREB1	0.31	0.00048
		SRR577674	NKX21	0.38	0.00059
		SRR577674	ZBT7B	0.39	0.00062
		SRR577674	IRF7	0.4	0.00063
		SRR577674	STAT6	0.47	0.00073
		SRR577674	TF65	0.51	0.0008
		SRR577674	NFKB1	1.2	0.0019
		SRR577674	FOXP3	0.51	0.0008
		SRR577674	FOSL1	0.56	0.00087
		SRR577674	JUNB	5	0.0078
		SRR577674	FOSB	5.4	0.0084
		SRR577674	MEF2A	0.79	0.0012
		SRR577674	IRF1	0.95	0.0015
		SRR577674	ETV6	1	0.0016
		SRR577674	RFX5	1.1	0.0017
		SRR577674	PAX5	1.1	0.0017
		SRR577674	ARI5B	1.1	0.0018
		SRR577674	BC11A	1.3	0.002
		SRR577674	RXRB	1.3	0.0021
		SRR577674	RARB	1.5	0.0023
		SRR577674	COT2	1.5	0.0023
		SRR577674	NR1I2	1.9	0.0029
		SRR577674	E2F1	2	0.0031
		SRR577674	E2F6	2	0.0031
		SRR577674	THA	2.2	0.0034
		SRR577674	NFE2	2.3	0.0036
		SRR577674	BACH1	2.4	0.0038
		SRR577674	THA	2.6	0.0041
		SRR577674	PHX2B	2.8	0.0044
		SRR577674	ZBT49	3.6	0.0056
		SRR577674	HXC13	3.6	0.0057
		SRR577674	GSX1	4.1	0.0064
		SRR577674	HXA2	4.2	0.0065
		SRR577674	RX	4.2	0.0066
		SRR577674	HIC2	4.4	0.0068
		SRR577674	ERG	4.6	0.0071
		SRR577674	PDX1	4.7	0.0073
		SRR577674	NR1I2	4.9	0.0076
		SRR577674	MTF1	5.8	0.0091
		SRR577674	SP1	6	0.0094
		SRR577674	ZN524	6	0.0094
		SRR577674	THB	6.1	0.0096
	HEK293	SRR1534936	STA5A	7.1e-06	1.1e-08
		SRR1534936	STA5B	4.5e-05	7e-08
		SRR1534936	STAT4	9e-05	1.4e-07
		SRR1534936	STAT1	0.003	4.7e-06
		SRR1534936	STAT3	0.14	0.00022
		SRR1534936	ZN639	0.74	0.0012
		SRR1534936	FOXA2	0.023	3.5e-05
		SRR1534936	ELF3	0.044	6.8e-05
		SRR1534936	CENPB	0.2	0.00031
		SRR1534936	EHF	0.45	0.0007
		SRR1534936	HXB13	0.84	0.0013
		SRR1534936	HXA13	1.2	0.0018
		SRR1534936	HXA11	6.2	0.0096
		SRR1534936	FUBP1	1.3	0.002
		SRR1534936	TBP	1.4	0.0023
		SRR1534936	ZN384	1.6	0.0025
		SRR1534936	BRCA1	2.2	0.0034
		SRR1534936	FOXA1	2.2	0.0035
		SRR1534936	FOXA3	2.8	0.0044
		SRR1534936	TEF	2.9	0.0045
		SRR1534936	FEV	3.3	0.0052
		SRR1534936	BPTF	3.9	0.006
		SRR1534936	NFAC1	4	0.0062
		SRR1534936	FOXO6	4.3	0.0068
		SRR1534936	NR1I3	4.8	0.0075
		SRR1534936	NKX25	5.4	0.0084
		SRR1534936	NANOG	6.2	0.0097
		SRR1534937	STA5A	2.3e-13	3.7e-16
		SRR1534937	STA5B	1.1e-09	1.7e-12
		SRR1534937	SUH	8.3e-08	1.3e-10
		SRR1534937	ZN639	9.4e-08	1.5e-10
		SRR1534937	STAT4	3.5e-06	5.5e-09
		SRR1534937	STAT3	0.019	2.9e-05
		SRR1534937	STAT1	0.076	0.00012
		SRR1534937	HXA13	3e-07	4.7e-10
		SRR1534937	HXB13	2.5e-06	3.9e-09
		SRR1534937	HXD12	4.7e-05	7.3e-08
		SRR1534937	CDX2	0.00071	1.1e-06
		SRR1534937	CDX1	0.0054	8.4e-06
		SRR1534937	HXC13	0.097	0.00015
		SRR1534937	FEV	7.7e-07	1.2e-09
		SRR1534937	NANOG	3.9e-06	6.2e-09
		SRR1534937	ELF3	3.4e-05	5.3e-08
		SRR1534937	LEF1	9.2e-05	1.4e-07
		SRR1534937	SOX10	0.0041	6.4e-06
		SRR1534937	EHF	0.00012	1.8e-07
		SRR1534937	ZSC16	0.0011	1.7e-06
		SRR1534937	STAT6	0.0014	2.1e-06
		SRR1534937	FOXF1	0.0015	2.3e-06
		SRR1534937	NFAC1	0.011	1.7e-05
		SRR1534937	IRF2	0.018	2.8e-05
		SRR1534937	IRF7	0.019	3e-05
		SRR1534937	ETV5	0.027	4.2e-05
		SRR1534937	EHF	0.032	5e-05
		SRR1534937	ELF5	0.05	7.8e-05
		SRR1534937	ETS1	0.24	0.00037
		SRR1534937	ETV4	0.69	0.0011
		SRR1534937	NFAC3	4.1	0.0064
		SRR1534937	BC11A	5.7	0.009
		SRR1534937	TEF	0.0026	4e-06
		SRR1534937	ELK4	0.0033	5.1e-06
		SRR1534937	HXD10	0.0033	5.2e-06
		SRR1534937	ETS2	0.0055	8.6e-06
		SRR1534937	FOXA1	0.0068	1.1e-05
		SRR1534937	FLI1	0.0091	1.4e-05
		SRR1534937	NKX23	0.012	1.9e-05
		SRR1534937	NKX25	0.67	0.001
		SRR1534937	HSF2	1.6	0.0025
		SRR1534937	CENPB	0.031	4.8e-05
		SRR1534937	VDR	0.037	5.7e-05
		SRR1534937	GABP1	0.049	7.6e-05
		SRR1534937	FOXA2	0.062	9.7e-05
		SRR1534937	TBP	0.088	0.00014
		SRR1534937	CPEB1	1.3	0.002
		SRR1534937	RARG	0.12	0.00018
		SRR1534937	TLX1	0.13	0.0002
		SRR1534937	NR1I3	0.2	0.00031
		SRR1534937	ETV7	0.27	0.00043
		SRR1534937	ARI5B	0.29	0.00045
		SRR1534937	NR1I2	0.29	0.00046
		SRR1534937	VDR	0.3	0.00047
		SRR1534937	SPIB	0.41	0.00063
		SRR1534937	FOXH1	0.48	0.00075
		SRR1534937	NKX22	0.78	0.0012
		SRR1534937	RFX3	0.82	0.0013
		SRR1534937	TBX21	0.89	0.0014
		SRR1534937	FOXA3	0.98	0.0015
		SRR1534937	CEBPA	1.2	0.0019
		SRR1534937	MEF2C	2.2	0.0034
		SRR1534937	FOXM1	2.4	0.0038
		SRR1534937	NR4A1	3.1	0.0048
		SRR1534937	NR4A2	4.6	0.0071
		SRR1534937	IRF1	3.3	0.0051
		SRR1534937	EVX2	3.5	0.0054
		SRR1534937	MNX1	3.9	0.006
		SRR1534937	RORG	4.1	0.0064
		SRR1534937	FOXK1	4.2	0.0065
		SRR1534937	TGIF1	4.6	0.0072
		SRR1534937	NDF2	5.5	0.0085
		SRR1534937	ESR1	6	0.0094
	HeLa	SRR1045855	BPTF	0.00015	2.3e-07
		SRR1045855	SRY	0.22	0.00034
		SRR1045855	NRF1	0.26	0.00041
		SRR1045855	CENPB	0.35	0.00055
		SRR1045855	FOXD3	1.4	0.0022
		SRR1045855	FUBP1	1.8	0.0028
		SRR1045855	EVX2	2.2	0.0035
		SRR1045855	FOXO4	2.3	0.0036
		SRR1045855	FOXF2	3.2	0.005
		SRR1045856	STA5B	6.9e-05	1.1e-07
		SRR1045856	STA5A	0.00014	2.1e-07
		SRR1045856	STAT4	0.00014	2.2e-07
		SRR1045856	STAT3	0.0026	4e-06
		SRR1045856	STAT1	0.0086	1.3e-05
		SRR1045856	SUH	0.097	0.00015
		SRR1045856	STAT6	0.18	0.00028
		SRR1045856	ZN639	0.21	0.00033
		SRR1045856	CEBPA	0.0011	1.7e-06
		SRR1045856	MYB	0.0093	1.5e-05
		SRR1045856	NR1I3	0.011	1.8e-05
		SRR1045856	ZSC16	0.013	2e-05
		SRR1045856	CENPB	0.02	3e-05
		SRR1045856	VDR	0.051	8e-05
		SRR1045856	CEBPD	0.059	9.1e-05
		SRR1045856	CEBPB	0.093	0.00015
		SRR1045856	RARG	0.1	0.00016
		SRR1045856	NR1I2	0.19	0.0003
		SRR1045856	NFAC1	0.2	0.00031
		SRR1045856	ETV5	0.72	0.0011
		SRR1045856	ELF3	0.84	0.0013
		SRR1045856	SPIB	1.3	0.0021
		SRR1045856	EHF	2	0.003
		SRR1045856	FOXF1	2.1	0.0033
		SRR1045856	ELF5	2.3	0.0037
		SRR1045856	SRF	3.6	0.0057
		SRR1045856	COT1	0.25	0.00038
		SRR1045856	NR1I2	0.51	0.00079
		SRR1045856	TBX21	0.6	0.00093
		SRR1045856	NR1I3	1.3	0.002
		SRR1045856	NFAC1	1.7	0.0026
		SRR1045856	HXC13	2.6	0.0041
		SRR1045856	HSF2	2.7	0.0043
		SRR1045856	GATA4	2.9	0.0045
		SRR1045856	TEF	4.5	0.0071
		SRR1045856	GATA6	4.6	0.0072
		SRR1045856	HXD13	5.5	0.0086
		SRR1045856	NKX25	6.3	0.0099
	MCF-7	SRR2390493	ZKSC1	4.2e-26	6.5e-29
		SRR2390493	STA5A	2.4e-06	3.7e-09
		SRR2390493	STA5B	0.0063	9.9e-06
		SRR2390493	SUH	0.93	0.0015
		SRR2390493	STAT4	2.6	0.004
		SRR2390493	NANOG	1e-05	1.6e-08
		SRR2390493	CENPB	3e-05	4.6e-08
		SRR2390493	CTCFL	8e-05	1.3e-07
		SRR2390493	HIC2	0.00013	2e-07
		SRR2390493	FUBP1	0.0004	6.3e-07
		SRR2390493	HBP1	0.0014	2.1e-06
		SRR2390493	NFIA	0.0059	9.1e-06
		SRR2390493	ZFHX3	0.0084	1.3e-05
		SRR2390493	HESX1	0.046	7.1e-05
		SRR2390493	FOXA2	0.13	0.00021
		SRR2390493	BPTF	0.29	0.00045
		SRR2390493	KLF3	0.32	0.0005
		SRR2390493	EPAS1	0.35	0.00054
		SRR2390493	NKX32	0.48	0.00075
		SRR2390493	MNX1	0.59	0.00092
		SRR2390493	FOXA1	0.78	0.0012
		SRR2390493	NR2F6	0.87	0.0014
		SRR2390493	ARI3A	2.5	0.0039
		SRR2390493	ALX4	6.3	0.0098
		SRR2390493	EHF	3.2	0.005
		SRR2390493	ELF5	5.1	0.0079
		SRR2390493	MAZ	4.4	0.0069
		SRR2390493	DPRX	4.6	0.0072
		SRR2390493	ZIC3	4.7	0.0073
		SRR2390493	ARX	5.3	0.0083
		SRR2390493	FOXA3	5.4	0.0084
		SRR2390494	NANOG	4.1e-05	6.4e-08
		SRR2390494	ZKSC1	0.00046	7.1e-07
		SRR2390494	FOXA2	0.0016	2.4e-06
		SRR2390494	FOXA1	0.043	6.7e-05
		SRR2390494	KLF3	0.0017	2.7e-06
		SRR2390494	STA5A	0.034	5.3e-05
		SRR2390494	SUH	0.039	6e-05
		SRR2390494	ZN639	0.082	0.00013
		SRR2390494	STA5B	0.69	0.0011
		SRR2390494	HXA13	0.14	0.00022
		SRR2390494	SPIB	0.21	0.00033
		SRR2390494	NFAC1	0.22	0.00034
		SRR2390494	EHF	0.24	0.00037
		SRR2390494	ELF3	0.51	0.00079
		SRR2390494	ELF5	0.74	0.0012
		SRR2390494	FEV	3.7	0.0058
		SRR2390494	ALX4	0.4	0.00062
		SRR2390494	DRGX	0.43	0.00068
		SRR2390494	HIC2	0.51	0.0008
		SRR2390494	CENPB	1.1	0.0017
		SRR2390494	UNC4	1.3	0.0021
		SRR2390494	ALX3	1.8	0.0028
		SRR2390494	CEBPA	2.3	0.0036
		SRR2390494	NR2E1	3.4	0.0054
		SRR2390494	PEBB	4.3	0.0068
		SRR2390494	E2F3	4.6	0.0072
		SRR2390494	GATA6	5.1	0.008
		SRR2390494	SHOX2	5.3	0.0083
		SRR2390494	STAT6	5.8	0.009
		SRR2390494	FOXP2	5.8	0.0091
		SRR2390496	ZKSC1	5.6e-25	8.8e-28
		SRR2390496	HBP1	3.2e-06	4.9e-09
		SRR2390496	CTCFL	0.0001	1.6e-07
		SRR2390496	HIC2	0.00033	5.2e-07
		SRR2390496	NANOG	0.00047	7.3e-07
		SRR2390496	REST	0.00076	1.2e-06
		SRR2390496	FOXA1	0.0017	2.7e-06
		SRR2390496	FOXA2	0.39	0.00061
		SRR2390496	FOXA3	0.44	0.00068
		SRR2390496	EPAS1	0.0021	3.2e-06
		SRR2390496	SHOX2	0.0074	1.2e-05
		SRR2390496	NKX32	0.014	2.2e-05
		SRR2390496	STA5A	0.07	0.00011
		SRR2390496	STA5B	0.11	0.00017
		SRR2390496	SUH	0.85	0.0013
		SRR2390496	NFIA	0.089	0.00014
		SRR2390496	ZN384	0.11	0.00017
		SRR2390496	ERR3	0.12	0.00018
		SRR2390496	ALX4	0.16	0.00026
		SRR2390496	ISL2	0.2	0.00031
		SRR2390496	MSX1	0.26	0.00041
		SRR2390496	GATA2	0.29	0.00046
		SRR2390496	DBP	0.35	0.00055
		SRR2390496	GATA6	0.68	0.0011
		SRR2390496	ESX1	0.83	0.0013
		SRR2390496	CENPB	0.87	0.0014
		SRR2390496	MAFB	0.91	0.0014
		SRR2390496	FOXG1	0.91	0.0014
		SRR2390496	HXD12	1.3	0.002
		SRR2390496	OTX1	1.7	0.0026
		SRR2390496	SHOX	1.7	0.0027
		SRR2390496	FOXI1	2	0.0031
		SRR2390496	FUBP1	2.4	0.0037
		SRR2390496	PO2F3	2.6	0.0041
		SRR2390496	BPTF	4.2	0.0065
		SRR2390496	ZFHX3	4.3	0.0067
		SRR2390496	GLI1	4.3	0.0067
		SRR2390496	VSX1	5.6	0.0087
		SRR2390496	GATA3	5.8	0.009
		SRR567275	ZKSC1	2.8e-89	4.3e-92
		SRR567275	HBP1	1.4e-23	2.2e-26
		SRR567275	HIC2	2.7e-23	4.3e-26
		SRR567275	FUBP1	5.2e-16	8.1e-19
		SRR567275	SMAD4	2.2e-10	3.5e-13
		SRR567275	SMAD2	4.3e-08	6.7e-11
		SRR567275	DBP	2.6e-09	4.1e-12
		SRR567275	HAND1	6.9e-08	1.1e-10
		SRR567275	SHOX2	6.5e-07	1e-09
		SRR567275	SHOX	7.7e-07	1.2e-09
		SRR567275	ESX1	0.00074	1.2e-06
		SRR567275	VSX1	0.22	0.00034
		SRR567275	ISX	2.5	0.0039
		SRR567275	NFIA	4.3e-06	6.7e-09
		SRR567275	BPTF	5.3e-06	8.3e-09
		SRR567275	NFE2	7e-06	1.1e-08
		SRR567275	FOXO1	7.7e-06	1.2e-08
		SRR567275	UNC4	8.6e-06	1.3e-08
		SRR567275	ALX4	1.8e-05	2.7e-08
		SRR567275	ARX	0.0076	1.2e-05
		SRR567275	DRGX	0.015	2.3e-05
		SRR567275	PHX2B	0.052	8.1e-05
		SRR567275	PHX2A	0.24	0.00037
		SRR567275	RAX2	0.68	0.0011
		SRR567275	ALX3	2.2	0.0034
		SRR567275	EPAS1	2.7e-05	4.2e-08
		SRR567275	PAX4	5.5e-05	8.7e-08
		SRR567275	GLI1	0.00027	4.2e-07
		SRR567275	GLI3	0.029	4.6e-05
		SRR567275	IRF7	0.0005	7.8e-07
		SRR567275	FOXM1	0.0012	1.9e-06
		SRR567275	BATF	0.0017	2.7e-06
		SRR567275	FOSL1	0.0023	3.5e-06
		SRR567275	FOS	0.0043	6.8e-06
		SRR567275	FOSL2	0.0051	8e-06
		SRR567275	JUND	0.014	2.1e-05
		SRR567275	FOSB	0.063	9.8e-05
		SRR567275	JUNB	0.4	0.00062
		SRR567275	HESX1	0.0034	5.3e-06
		SRR567275	RUNX1	0.0034	5.3e-06
		SRR567275	PEBB	0.059	9.2e-05
		SRR567275	RUNX2	0.33	0.00051
		SRR567275	GATA3	0.012	1.9e-05
		SRR567275	GATA1	1.3	0.002
		SRR567275	DLX5	0.015	2.4e-05
		SRR567275	CENPB	0.017	2.6e-05
		SRR567275	DMBX1	0.023	3.7e-05
		SRR567275	MAF	0.04	6.2e-05
		SRR567275	NRL	0.084	0.00013
		SRR567275	REST	0.044	6.8e-05
		SRR567275	FOXG1	0.047	7.3e-05
		SRR567275	JUN	0.051	7.9e-05
		SRR567275	GBX1	0.066	0.0001
		SRR567275	SP2	0.07	0.00011
		SRR567275	STAT3	0.093	0.00015
		SRR567275	STAT4	3.5	0.0055
		SRR567275	ARI3A	0.1	0.00016
		SRR567275	FOXA3	0.12	0.00018
		SRR567275	NFAT5	0.17	0.00027
		SRR567275	DUXA	0.19	0.00029
		SRR567275	LHX3	0.2	0.00032
		SRR567275	NKX32	0.22	0.00035
		SRR567275	COT2	0.23	0.00036
		SRR567275	SRY	0.25	0.0004
		SRR567275	THA	0.26	0.00041
		SRR567275	RXRB	0.28	0.00044
		SRR567275	HXD10	0.48	0.00075
		SRR567275	STAT6	0.51	0.00079
		SRR567275	FOXA2	0.52	0.0008
		SRR567275	KAISO	0.52	0.00081
		SRR567275	HXC8	0.58	0.0009
		SRR567275	GATA2	0.61	0.00096
		SRR567275	GATA6	1.8	0.0028
		SRR567275	GATA4	3.1	0.0048
		SRR567275	WT1	0.63	0.00099
		SRR567275	MAFB	0.78	0.0012
		SRR567275	DPRX	0.84	0.0013
		SRR567275	FOXJ2	0.9	0.0014
		SRR567275	MAFF	0.99	0.0015
		SRR567275	BATF	1.1	0.0018
		SRR567275	ZN219	1.1	0.0018
		SRR567275	FOXJ3	1.1	0.0018
		SRR567275	GATA6	1.2	0.0018
		SRR567275	NFAC1	1.2	0.0019
		SRR567275	NR0B1	1.3	0.002
		SRR567275	MEOX2	1.3	0.002
		SRR567275	CEBPG	1.5	0.0023
		SRR567275	HME1	1.6	0.0025
		SRR567275	RARA	1.6	0.0025
		SRR567275	PPARA	3	0.0046
		SRR567275	RREB1	1.9	0.003
		SRR567275	NF2L2	1.9	0.003
		SRR567275	PRRX1	2	0.003
		SRR567275	GSX2	2	0.0031
		SRR567275	ZFHX3	2.2	0.0034
		SRR567275	ARI5B	2.2	0.0035
		SRR567275	GRHL1	2.2	0.0035
		SRR567275	SMAD3	2.4	0.0037
		SRR567275	LBX2	2.5	0.0039
		SRR567275	STAT2	2.9	0.0044
		SRR567275	ZN524	3.2	0.005
		SRR567275	STA5A	3.4	0.0053
		SRR567275	SOX15	3.4	0.0053
		SRR567275	HES1	3.5	0.0054
		SRR567275	BRCA1	3.5	0.0054
		SRR567275	ATF1	3.6	0.0056
		SRR567275	SOX9	3.6	0.0057
		SRR567275	SOX4	4.2	0.0066
		SRR567275	BHE22	4.1	0.0065
		SRR567275	MAZ	4.4	0.0068
		SRR567275	EHF	4.4	0.0069
		SRR567275	EOMES	4.5	0.0071
		SRR567275	HXB2	4.6	0.0072
		SRR567275	CDX2	5.1	0.0079
		SRR567275	NKX62	5.1	0.0079
		SRR567275	HSF2	5.6	0.0087
		SRR567275	FOXB1	5.8	0.009
		SRR567275	KLF3	6.1	0.0096
		SRR567275	FOXD3	6.3	0.0098
		SRR567277	STA5A	2.3e-12	3.5e-15
		SRR567277	STA5B	8e-09	1.2e-11
		SRR567277	SUH	8.9e-08	1.4e-10
		SRR567277	STAT4	6.5e-06	1e-08
		SRR567277	ZN639	0.0005	7.8e-07
		SRR567277	STAT6	0.03	4.7e-05
		SRR567277	STAT1	0.39	0.0006
		SRR567277	STAT3	1.7	0.0027
		SRR567277	NANOG	4.2e-06	6.5e-09
		SRR567277	TEF	5.3e-06	8.3e-09
		SRR567277	CDX2	4.1e-05	6.5e-08
		SRR567277	HXA13	0.0022	3.4e-06
		SRR567277	FEV	6.8e-06	1.1e-08
		SRR567277	ELF5	2.4e-05	3.7e-08
		SRR567277	FOXF1	0.0083	1.3e-05
		SRR567277	ETS1	1.2	0.0019
		SRR567277	ELK4	2.6	0.004
		SRR567277	LEF1	1.1e-05	1.7e-08
		SRR567277	ELF3	2.8e-05	4.4e-08
		SRR567277	EHF	0.00021	3.3e-07
		SRR567277	NFAC1	0.015	2.3e-05
		SRR567277	SPIB	1.1	0.0016
		SRR567277	ETV4	3.4	0.0054
		SRR567277	STAT2	4.5	0.007
		SRR567277	NKX23	0.00012	1.8e-07
		SRR567277	E2F3	0.00012	1.9e-07
		SRR567277	FOXA1	0.00024	3.7e-07
		SRR567277	FOXA2	0.019	3e-05
		SRR567277	FLI1	0.00039	6.2e-07
		SRR567277	EHF	0.031	4.8e-05
		SRR567277	NR1I2	0.00072	1.1e-06
		SRR567277	NR1I3	0.019	2.9e-05
		SRR567277	VDR	2.8	0.0044
		SRR567277	RARG	3.3	0.0051
		SRR567277	HXB13	0.0051	7.9e-06
		SRR567277	CDX1	0.098	0.00015
		SRR567277	RFX3	0.37	0.00057
		SRR567277	ZN384	0.0055	8.6e-06
		SRR567277	SOX10	0.018	2.8e-05
		SRR567277	CENPB	0.02	3e-05
		SRR567277	MNX1	0.17	0.00026
		SRR567277	NKX25	0.19	0.0003
		SRR567277	HXC13	0.25	0.00039
		SRR567277	P5F1B	0.26	0.00041
		SRR567277	TGIF1	0.27	0.00042
		SRR567277	HSF2	0.57	0.00089
		SRR567277	TBX21	0.96	0.0015
		SRR567277	HXD11	1.2	0.0018
		SRR567277	TEAD4	1.3	0.002
		SRR567277	NR4A1	1.5	0.0023
		SRR567277	ZKSC1	1.6	0.0025
		SRR567277	NKX22	1.7	0.0026
		SRR567277	FUBP1	2.1	0.0033
		SRR567277	FOXP2	2.4	0.0038
		SRR567277	NFAC1	2.8	0.0043
		SRR567277	VDR	3.8	0.006
		SRR567277	HXA10	3.9	0.0061
		SRR567277	ZN282	4.3	0.0068
		SRR567277	NR5A2	5.1	0.0079
		SRR567277	NKX32	6.3	0.0098
		SRR567277	IRF2	6.3	0.0099
		SRR567284	STA5A	1.6e-07	2.6e-10
		SRR567284	STAT4	4.4e-06	6.9e-09
		SRR567284	STA5B	0.0031	4.8e-06
		SRR567284	STAT1	0.04	6.2e-05
		SRR567284	STAT3	2.3	0.0035
		SRR567284	CENPB	2.3e-06	3.6e-09
		SRR567284	DDIT3	0.014	2.2e-05
		SRR567284	CXXC1	0.019	2.9e-05
		SRR567284	ZBT7B	0.54	0.00085
		SRR567284	BRCA1	0.79	0.0012
		SRR567284	RELB	3.4	0.0053
		SRR567284	ELF3	0.0001	1.6e-07
		SRR567284	EHF	0.0038	5.9e-06
		SRR567284	FEV	0.011	1.6e-05
		SRR567284	EHF	0.066	0.0001
		SRR567284	ETV4	0.084	0.00013
		SRR567284	NFAC1	0.47	0.00073
		SRR567284	ETS1	0.77	0.0012
		SRR567284	SPIB	0.92	0.0014
		SRR567284	NDF2	1.3	0.0021
		SRR567284	ELF5	4.9	0.0077
		SRR567284	ELK1	5.8	0.0091
		SRR567284	NANOG	0.00044	6.8e-07
		SRR567284	RFX3	0.00066	1e-06
		SRR567284	RFX4	0.01	1.6e-05
		SRR567284	FUBP1	0.11	0.00017
		SRR567284	E2F3	0.002	3.2e-06
		SRR567284	SOX18	0.0079	1.2e-05
		SRR567284	ETV3	0.22	0.00035
		SRR567284	NGN2	1.7	0.0026
		SRR567284	NKX23	0.0038	5.9e-06
		SRR567284	VDR	0.0042	6.6e-06
		SRR567284	CEBPA	0.0085	1.3e-05
		SRR567284	FOXA1	0.014	2.1e-05
		SRR567284	FOXA2	0.19	0.00029
		SRR567284	NKX25	0.022	3.4e-05
		SRR567284	RARG	0.022	3.4e-05
		SRR567284	NR1I2	0.029	4.5e-05
		SRR567284	NR1I3	0.031	4.8e-05
		SRR567284	FOXC2	0.047	7.3e-05
		SRR567284	MNX1	0.051	8e-05
		SRR567284	HXB13	0.064	0.0001
		SRR567284	HAND1	0.069	0.00011
		SRR567284	HXA13	0.098	0.00015
		SRR567284	CDX2	0.42	0.00066
		SRR567284	ZN384	0.13	0.0002
		SRR567284	NKX22	0.15	0.00023
		SRR567284	HXD13	0.17	0.00027
		SRR567284	PIT1	0.19	0.0003
		SRR567284	TLX1	4.4	0.0069
		SRR567284	LEF1	0.2	0.00031
		SRR567284	HXD4	0.49	0.00077
		SRR567284	COT2	0.94	0.0015
		SRR567284	TEF	1	0.0016
		SRR567284	HXD12	1.1	0.0018
		SRR567284	HXD3	1.4	0.0022
		SRR567284	SOX2	1.9	0.0029
		SRR567284	TBX5	1.9	0.003
		SRR567284	GABP1	2	0.0032
		SRR567284	STAT6	3.2	0.005
		SRR567284	ERF	3.7	0.0057
		SRR567284	THA	5.3	0.0083
		SRR567284	TEAD4	6.3	0.0099
		SRR567287	ZKSC1	0.00026	4e-07
		SRR567287	NANOG	0.001	1.6e-06
		SRR567287	CENPB	0.021	3.2e-05
		SRR567287	ETV5	0.19	0.0003
		SRR567287	HIC2	0.58	0.00091
		SRR567287	BATF	0.59	0.00092
		SRR567287	STA5A	0.68	0.0011
		SRR567287	RARG	1.2	0.0018
		SRR567287	PPARA	1.6	0.0025
		SRR567287	ESR2	5.3	0.0082
		SRR567287	ELF5	2.2	0.0034
		SRR567287	HXB13	2.3	0.0035
		SRR567287	CDX2	2.5	0.004
		SRR567287	MEOX2	3	0.0046
		SRR567287	TBP	4.3	0.0067
		SRR567287	ARI3A	4.3	0.0067
		SRR567287	BATF	4.4	0.0069
		SRR567287	LHX2	4.8	0.0075
		SRR567287	PRDM1	5.5	0.0086
		SRR567287	FOSB	5.8	0.009
		SRR567287	STAT6	6.1	0.0095
		SRR577748	ZKSC1	2.9e-16	4.6e-19
		SRR577748	CTCFL	3e-13	4.7e-16
		SRR577748	CENPB	2.6e-07	4.1e-10
		SRR577748	TYY2	1.8e-05	2.8e-08
		SRR577748	HIC2	0.00014	2.1e-07
		SRR577748	CTCF	0.00017	2.7e-07
		SRR577748	JUN	0.0002	3.2e-07
		SRR577748	FOSL2	0.00044	6.9e-07
		SRR577748	JUNB	0.0023	3.5e-06
		SRR577748	FOSL1	0.0053	8.2e-06
		SRR577748	FOSB	0.0076	1.2e-05
		SRR577748	JUND	0.019	3e-05
		SRR577748	SMRC1	0.096	0.00015
		SRR577748	FOS	0.17	0.00026
		SRR577748	BATF	0.18	0.00028
		SRR577748	THA	0.0003	4.6e-07
		SRR577748	RARA	0.45	0.00071
		SRR577748	PPARA	0.53	0.00083
		SRR577748	FOXG1	0.0011	1.8e-06
		SRR577748	ZN148	0.0031	4.8e-06
		SRR577748	EPAS1	0.0036	5.6e-06
		SRR577748	FUBP1	0.0043	6.7e-06
		SRR577748	HBP1	0.0046	7.1e-06
		SRR577748	NKX28	0.005	7.8e-06
		SRR577748	THA	0.0068	1.1e-05
		SRR577748	KAISO	0.014	2.2e-05
		SRR577748	KLF14	0.025	3.9e-05
		SRR577748	WT1	0.032	5.1e-05
		SRR577748	DBP	0.037	5.7e-05
		SRR577748	ZIC2	0.044	6.9e-05
		SRR577748	ZIC1	0.69	0.0011
		SRR577748	RXRB	0.049	7.7e-05
		SRR577748	RARG	1.6	0.0025
		SRR577748	VDR	5.8	0.009
		SRR577748	AP2D	0.06	9.3e-05
		SRR577748	THB	0.062	9.7e-05
		SRR577748	TWST1	0.067	0.00011
		SRR577748	INSM1	0.11	0.00017
		SRR577748	ZN740	0.21	0.00032
		SRR577748	MNT	0.22	0.00034
		SRR577748	KLF6	0.26	0.0004
		SRR577748	IRF3	0.27	0.00043
		SRR577748	TBX15	0.34	0.00053
		SRR577748	ZBT49	0.45	0.00069
		SRR577748	GLI3	0.5	0.00078
		SRR577748	EGR3	0.52	0.00081
		SRR577748	ZBTB6	0.66	0.001
		SRR577748	NKX22	0.67	0.001
		SRR577748	MYBA	0.96	0.0015
		SRR577748	HXC12	1	0.0016
		SRR577748	RARB	1.1	0.0017
		SRR577748	SP1	1.2	0.0018
		SRR577748	STAT3	1.3	0.002
		SRR577748	TYY1	1.5	0.0023
		SRR577748	MEF2B	1.5	0.0023
		SRR577748	HXA1	1.7	0.0026
		SRR577748	KLF3	1.7	0.0026
		SRR577748	TAL1	2	0.0031
		SRR577748	HSF1	2.1	0.0032
		SRR577748	PEBB	2.1	0.0034
		SRR577748	ZSC16	2.3	0.0035
		SRR577748	FOXC2	2.4	0.0037
		SRR577748	SUH	2.9	0.0044
		SRR577748	KLF1	2.9	0.0045
		SRR577748	COT1	2.9	0.0046
		SRR577748	HXD10	3.1	0.0048
		SRR577748	PO6F1	3.4	0.0053
		SRR577748	HXC10	3.4	0.0054
		SRR577748	ZFHX3	3.5	0.0055
		SRR577748	ZN384	5.1	0.008
		SRR577748	SP3	5.8	0.009
		SRR577748	STAT4	6.1	0.0095
		SRR577748	MCR	6.4	0.0099
		SRR577749	ZKSC1	1.7e-13	2.7e-16
		SRR577749	CENPB	3e-08	4.7e-11
		SRR577749	DDIT3	2.4	0.0038
		SRR577749	ELF3	4.3e-05	6.7e-08
		SRR577749	EHF	0.00086	1.3e-06
		SRR577749	FEV	0.00091	1.4e-06
		SRR577749	ELF5	0.049	7.7e-05
		SRR577749	SPIB	1.5	0.0024
		SRR577749	ETS1	2.6	0.004
		SRR577749	EHF	4.2	0.0065
		SRR577749	HIC2	0.0044	6.8e-06
		SRR577749	REST	0.013	2.1e-05
		SRR577749	RFX3	0.041	6.4e-05
		SRR577749	E2F3	0.05	7.9e-05
		SRR577749	STAT4	0.092	0.00014
		SRR577749	STA5A	0.16	0.00025
		SRR577749	STA5B	0.4	0.00062
		SRR577749	STAT1	0.79	0.0012
		SRR577749	ZN639	2.8	0.0044
		SRR577749	STAT3	3.5	0.0054
		SRR577749	SUH	4.7	0.0074
		SRR577749	IKZF1	0.099	0.00015
		SRR577749	MNX1	1.1	0.0017
		SRR577749	HBP1	2	0.0031
		SRR577749	MYOG	2.1	0.0033
		SRR577749	FOXF1	2.4	0.0037
		SRR577749	ZKSC3	3.7	0.0058
		SRR577749	ETV5	4.5	0.007
		SRR577749	NFIA	4.7	0.0073
		SRR577749	PROX1	5.6	0.0088
	MDA-MB-231	SRR567279	FUBP1	0.00043	6.6e-07
		SRR567279	CENPB	0.0014	2.2e-06
		SRR567279	ZN639	0.0058	9.1e-06
		SRR567279	STAT1	0.6	0.00093
		SRR567279	STA5B	0.0059	9.2e-06
		SRR567279	STA5A	0.0064	1e-05
		SRR567279	SUH	0.1	0.00016
		SRR567279	STAT4	0.99	0.0015
		SRR567279	STAT3	2	0.0032
		SRR567279	FEV	0.038	6e-05
		SRR567279	HXB13	0.074	0.00012
		SRR567279	HXA13	0.58	0.0009
		SRR567279	HXC13	0.58	0.00091
		SRR567279	PO3F3	0.1	0.00016
		SRR567279	NANOG	0.15	0.00023
		SRR567279	FOXA2	0.23	0.00037
		SRR567279	SOX5	0.3	0.00046
		SRR567279	LEF1	0.5	0.00077
		SRR567279	NFAC1	0.53	0.00082
		SRR567279	HXA10	0.68	0.0011
		SRR567279	FOXO1	0.85	0.0013
		SRR567279	TEF	0.88	0.0014
		SRR567279	ELF5	1	0.0016
		SRR567279	HSF2	2.1	0.0033
		SRR567279	BARH1	2.6	0.0041
		SRR567279	PAX7	3.2	0.0049
		SRR567279	ETV2	3.2	0.005
		SRR567279	PO3F2	3.3	0.0051
		SRR567279	HXA11	3.4	0.0054
		SRR567279	EHF	4.2	0.0065
		SRR567279	ELF3	4.3	0.0067
		SRR567279	ATF3	4.5	0.007
		SRR567279	PRDM1	4.7	0.0074
		SRR567279	NFAT5	4.8	0.0075
		SRR567279	SRY	5.6	0.0088
		SRR567281	NFAT5	2.4e-05	3.8e-08
		SRR567281	NFAC1	0.051	7.9e-05
		SRR567281	NANOG	0.13	0.0002
		SRR567281	STA5A	0.16	0.00024
		SRR567281	STA5B	2	0.0032
		SRR567281	STAT4	2.3	0.0036
		SRR567281	ZN639	3.2	0.0049
		SRR567281	NKX23	0.18	0.00029
		SRR567281	DMBX1	0.78	0.0012
		SRR567281	HXB2	1.3	0.002
		SRR567281	MYF6	2.1	0.0032
		SRR567281	NKX31	2.6	0.004
		SRR567281	FUBP1	2.8	0.0044
		SRR567281	CENPB	4.2	0.0065
		SRR567281	MEF2D	4.3	0.0067
		SRR567281	MYB	5.1	0.008
		SRR567281	BARH1	6.2	0.0096
		SRR567281	CDX2	6.2	0.0097
	SK-N-SH	SRR577710	HXB2	1e-11	1.6e-14
		SRR577710	NFAT5	1.6e-11	2.5e-14
		SRR577710	ZKSC1	1.3e-09	2e-12
		SRR577710	NFAC1	4e-09	6.2e-12
		SRR577710	ZEP1	0.00054	8.4e-07
		SRR577710	PAX5	0.0007	1.1e-06
		SRR577710	REL	0.0018	2.8e-06
		SRR577710	RARB	0.0073	1.1e-05
		SRR577710	EPAS1	0.022	3.5e-05
		SRR577710	RARA	0.032	5e-05
		SRR577710	CENPB	0.14	0.00021
		SRR577710	ZN639	0.21	0.00033
		SRR577710	STA5A	0.32	0.00049
		SRR577710	STAT4	0.35	0.00054
		SRR577710	EGR3	0.25	0.00039
		SRR577710	GCR	0.3	0.00046
		SRR577710	NFAC3	0.55	0.00086
		SRR577710	TEAD4	0.71	0.0011
		SRR577710	OVOL1	0.95	0.0015
		SRR577710	RFX3	1.1	0.0017
		SRR577710	HIC1	1.3	0.002
		SRR577710	FOXJ3	1.5	0.0023
		SRR577710	RXRB	1.6	0.0024
		SRR577710	CEBPG	1.6	0.0025
		SRR577710	TF65	1.6	0.0025
		SRR577710	THA	2.3	0.0037
		SRR577710	IRF3	2.7	0.0042
		SRR577710	ELF3	2.8	0.0044
		SRR577710	NFKB1	4.5	0.007
		SRR577710	AP2C	4.9	0.0077
		SRR577710	BATF	5.3	0.0083
		SRR577711	CENPB	5.8e-07	9e-10
		SRR577711	STA5A	6.4e-06	1e-08
		SRR577711	STAT4	1.3e-05	2.1e-08
		SRR577711	STA5B	2.1e-05	3.2e-08
		SRR577711	ZN639	0.022	3.5e-05
		SRR577711	STAT1	0.061	9.5e-05
		SRR577711	SUH	0.11	0.00017
		SRR577711	STAT3	5.4	0.0084
		SRR577711	ZKSC1	0.00021	3.3e-07
		SRR577711	NFAT5	0.00022	3.4e-07
		SRR577711	HXA13	0.00026	4.1e-07
		SRR577711	HXB13	0.04	6.3e-05
		SRR577711	CDX2	0.32	0.0005
		SRR577711	HXB2	0.00065	1e-06
		SRR577711	EPAS1	0.00073	1.1e-06
		SRR577711	ZEP1	0.0083	1.3e-05
		SRR577711	NANOG	0.045	7.1e-05
		SRR577711	OVOL1	0.072	0.00011
		SRR577711	FOXA1	0.08	0.00012
		SRR577711	REL	0.15	0.00024
		SRR577711	FOXA2	0.19	0.00029
		SRR577711	NFAC1	0.19	0.0003
		SRR577711	TF65	0.2	0.00032
		SRR577711	LEF1	0.21	0.00033
		SRR577711	FOSL2	0.22	0.00034
		SRR577711	FOSL1	0.32	0.0005
		SRR577711	JUNB	1.2	0.0019
		SRR577711	FOSB	2.3	0.0036
		SRR577711	JUN	2.9	0.0045
		SRR577711	JUND	3.9	0.0061
		SRR577711	KLF3	0.28	0.00044
		SRR577711	NR1I3	0.36	0.00056
		SRR577711	NR1I2	0.42	0.00065
		SRR577711	EHF	0.98	0.0015
		SRR577711	FEV	5.2	0.0082
		SRR577711	KLF8	2	0.0032
		SRR577711	FOXD3	2.3	0.0036
		SRR577711	NKX32	2.5	0.004
		SRR577711	ELF3	2.7	0.0042
		SRR577711	NFAC3	5	0.0079
		SRR577711	WT1	5.2	0.0082
		SRR577711	ATF6A	5.3	0.0083
		SRR577711	TLX1	6.1	0.0096
	U2OS	SRR500261	RARA	3.1e-10	4.8e-13
		SRR500261	RARB	2e-09	3.1e-12
		SRR500261	THA	1.1e-08	1.8e-11
		SRR500261	HXB13	1.9e-08	2.9e-11
		SRR500261	MEF2A	4.3e-08	6.7e-11
		SRR500261	MEF2D	1.1e-06	1.7e-09
		SRR500261	MEF2C	8.8e-06	1.4e-08
		SRR500261	HXD13	1.5e-05	2.3e-08
		SRR500261	HXC10	2.3e-05	3.6e-08
		SRR500261	HMGA1	0.00022	3.5e-07
		SRR500261	HXA11	0.00028	4.4e-07
		SRR500261	MEF2B	0.00038	5.9e-07
		SRR500261	HXD12	0.00065	1e-06
		SRR500261	NANOG	0.00067	1e-06
		SRR500261	ARI5B	0.0092	1.4e-05
		SRR500261	FOXM1	0.042	6.6e-05
		SRR500261	PIT1	0.18	0.00028
		SRR500261	UBIP1	1.3	0.002
		SRR500261	TBP	3.8	0.0059
		SRR500261	RARG	3.7e-07	5.7e-10
		SRR500261	PPARA	9.9e-07	1.5e-09
		SRR500261	CEBPA	1.5e-06	2.3e-09
		SRR500261	ESR2	3.7e-06	5.8e-09
		SRR500261	COT2	5.6e-06	8.7e-09
		SRR500261	STA5A	7.5e-06	1.2e-08
		SRR500261	STAT4	0.00011	1.8e-07
		SRR500261	STA5B	0.0023	3.6e-06
		SRR500261	STAT1	0.94	0.0015
		SRR500261	STAT3	1.8	0.0028
		SRR500261	ERR2	8.3e-06	1.3e-08
		SRR500261	FOXC1	2e-05	3.1e-08
		SRR500261	COT2	2.4e-05	3.7e-08
		SRR500261	COT1	2.6e-05	4.1e-08
		SRR500261	TEAD3	0.53	0.00083
		SRR500261	MYB	5.5e-05	8.6e-08
		SRR500261	RXRB	8.9e-05	1.4e-07
		SRR500261	VDR	0.0001	1.6e-07
		SRR500261	HXA13	0.00013	2e-07
		SRR500261	HXD10	0.00076	1.2e-06
		SRR500261	CDX1	0.001	1.6e-06
		SRR500261	EVX2	0.015	2.3e-05
		SRR500261	HXD11	0.022	3.5e-05
		SRR500261	TEF	0.15	0.00023
		SRR500261	HXC12	0.36	0.00057
		SRR500261	CDX2	3	0.0047
		SRR500261	NFAC1	0.00017	2.7e-07
		SRR500261	EHF	0.0059	9.2e-06
		SRR500261	FEV	0.0073	1.1e-05
		SRR500261	ELF5	0.013	2e-05
		SRR500261	EHF	0.021	3.3e-05
		SRR500261	ELF3	0.032	5.1e-05
		SRR500261	GABP1	0.21	0.00033
		SRR500261	FLI1	1	0.0016
		SRR500261	ETS1	1.7	0.0026
		SRR500261	SPIB	6.2	0.0096
		SRR500261	RARG	0.00075	1.2e-06
		SRR500261	CENPB	0.001	1.6e-06
		SRR500261	NANOG	0.003	4.7e-06
		SRR500261	PRD14	0.009	1.4e-05
		SRR500261	THB	0.0096	1.5e-05
		SRR500261	ATF3	0.033	5.2e-05
		SRR500261	MNT	0.039	6.1e-05
		SRR500261	DDIT3	0.05	7.8e-05
		SRR500261	MNX1	0.061	9.4e-05
		SRR500261	THB	0.081	0.00013
		SRR500261	RFX3	0.1	0.00016
		SRR500261	RFX4	2.9	0.0045
		SRR500261	NR1I2	0.1	0.00016
		SRR500261	HXA2	0.2	0.00032
		SRR500261	HNF1A	1.2	0.0018
		SRR500261	ZBT49	2.6	0.0041
		SRR500261	HXD3	5.7	0.0089
		SRR500261	HXC13	0.21	0.00032
		SRR500261	ATF2	0.21	0.00033
		SRR500261	NR1I3	0.23	0.00036
		SRR500261	SOX10	0.26	0.0004
		SRR500261	FOXP2	0.26	0.00041
		SRR500261	RFX5	0.27	0.00042
		SRR500261	THA	0.37	0.00057
		SRR500261	ZEP1	0.6	0.00093
		SRR500261	ERR3	0.88	0.0014
		SRR500261	ERF	1	0.0016
		SRR500261	IRF8	1.3	0.002
		SRR500261	NR6A1	1.6	0.0025
		SRR500261	MAF	1.7	0.0027
		SRR500261	ZEB1	2	0.0031
		SRR500261	ZN589	2.3	0.0036
		SRR500261	GATA2	2.4	0.0038
		SRR500261	FOXA1	2.9	0.0046
		SRR500261	IRX3	2.9	0.0046
		SRR500261	HXD4	3	0.0046
		SRR500261	NR4A3	3.1	0.0049
		SRR500261	HAND1	3.9	0.0062
		SRR500261	NFAC1	4.1	0.0064
		SRR500261	NKX25	4.4	0.0069
		SRR500261	NFAT5	4.8	0.0075
		SRR500261	NR1I2	6.3	0.0098
		SRR500262	STA5A	1e-09	1.6e-12
		SRR500262	STAT4	8.4e-07	1.3e-09
		SRR500262	STA5B	1.2e-06	1.8e-09
		SRR500262	STAT1	2.8e-05	4.4e-08
		SRR500262	STAT3	0.0031	4.8e-06
		SRR500262	SUH	0.0091	1.4e-05
		SRR500262	STAT6	4	0.0062
		SRR500262	FOXC2	2.7e-06	4.2e-09
		SRR500262	NANOG	4.5e-06	7e-09
		SRR500262	NR1I3	4.7e-06	7.4e-09
		SRR500262	NFAC1	5.3e-06	8.3e-09
		SRR500262	IRX2	0.48	0.00076
		SRR500262	NDF2	0.63	0.00098
		SRR500262	TEAD4	3.1	0.0049
		SRR500262	NR1I2	6.7e-06	1e-08
		SRR500262	HXD11	1e-05	1.6e-08
		SRR500262	HXA13	3.7e-05	5.8e-08
		SRR500262	HXB13	0.00049	7.6e-07
		SRR500262	EVX2	0.00063	9.8e-07
		SRR500262	CDX1	0.0017	2.6e-06
		SRR500262	TEF	0.013	2e-05
		SRR500262	FOXO3	0.016	2.5e-05
		SRR500262	RFX3	0.033	5.1e-05
		SRR500262	HXD10	0.064	9.9e-05
		SRR500262	CPEB1	0.091	0.00014
		SRR500262	CDX2	0.12	0.00019
		SRR500262	HXC12	0.18	0.00028
		SRR500262	HXA10	0.32	0.0005
		SRR500262	HXC10	2.6	0.0041
		SRR500262	CENPB	3e-05	4.6e-08
		SRR500262	CXXC1	0.088	0.00014
		SRR500262	DDIT3	1.7	0.0027
		SRR500262	E2F3	4.7e-05	7.4e-08
		SRR500262	SOX18	9.9e-05	1.5e-07
		SRR500262	ETV3	1.6	0.0025
		SRR500262	ELF3	5.1e-05	7.9e-08
		SRR500262	EHF	0.00021	3.3e-07
		SRR500262	EHF	0.00022	3.4e-07
		SRR500262	NGN2	0.00094	1.5e-06
		SRR500262	FEV	0.0013	2e-06
		SRR500262	FOXF1	0.0091	1.4e-05
		SRR500262	ETS1	0.078	0.00012
		SRR500262	ETV5	0.16	0.00025
		SRR500262	FLI1	0.34	0.00053
		SRR500262	IRF1	0.35	0.00055
		SRR500262	ELF5	0.43	0.00067
		SRR500262	GABP1	0.71	0.0011
		SRR500262	ETV4	1.4	0.0022
		SRR500262	ETS2	2.5	0.0039
		SRR500262	GATA4	2.5	0.004
		SRR500262	NFAC1	3.9	0.0061
		SRR500262	MNX1	5.5e-05	8.6e-08
		SRR500262	RARG	7.4e-05	1.2e-07
		SRR500262	HXD12	0.00012	1.9e-07
		SRR500262	FOXA1	0.00051	7.9e-07
		SRR500262	VDR	0.00057	8.9e-07
		SRR500262	NKX23	0.0027	4.2e-06
		SRR500262	HSF2	0.0028	4.4e-06
		SRR500262	CEBPA	0.0044	6.8e-06
		SRR500262	IRF2	0.0086	1.3e-05
		SRR500262	FOXA2	0.0094	1.5e-05
		SRR500262	FUBP1	0.015	2.4e-05
		SRR500262	FOXM1	0.022	3.5e-05
		SRR500262	P5F1B	0.023	3.6e-05
		SRR500262	ZSC16	0.028	4.4e-05
		SRR500262	TLX1	0.063	9.8e-05
		SRR500262	NFAC4	0.068	0.00011
		SRR500262	ELK1	0.32	0.0005
		SRR500262	IRF8	4.1	0.0064
		SRR500262	BRCA1	0.069	0.00011
		SRR500262	COT1	0.07	0.00011
		SRR500262	ZN384	0.071	0.00011
		SRR500262	NKX32	0.079	0.00012
		SRR500262	NKX25	0.13	0.0002
		SRR500262	PEBB	0.19	0.00029
		SRR500262	PRD14	0.23	0.00036
		SRR500262	FOXA3	0.24	0.00037
		SRR500262	TGIF1	0.24	0.00038
		SRR500262	MAFG	2.4	0.0037
		SRR500262	PITX3	0.39	0.00061
		SRR500262	STAT2	1	0.0016
		SRR500262	NR2C2	1.2	0.0019
		SRR500262	TBX21	1.3	0.0021
		SRR500262	HAND1	1.5	0.0023
		SRR500262	SOX2	1.7	0.0026
		SRR500262	NKX22	2.1	0.0033
		SRR500262	CEBPB	2.5	0.0039
		SRR500262	DBP	2.6	0.004
		SRR500262	SMAD1	2.9	0.0045
		SRR500262	GLI2	3.4	0.0053
		SRR500262	FOXP2	3.8	0.0059
		SRR500262	HXA11	4.2	0.0066
		SRR500262	TF7L2	4.4	0.0068
		SRR500262	FOXD2	4.5	0.007
		SRR500262	PO3F2	5.4	0.0084
		SRR500262	SOX10	5.7	0.0089
		SRR500262	FOXJ2	5.8	0.0091
